# Supplementary material for: Mycoplasma genitalium Infections and Associated Antimicrobial Resistance in Canada, 1980–2023
Source: Trop Med Infect Dis. 2025 May 19;10(5):139. doi: 10.3390/tropicalmed10050139 (PMC12115471; doi:10.3390/tropicalmed10050139)
Supplement: Supplementary file 1 [file tropicalmed-10-00139-s001.zip]

Archive with 1 entries (1 files):
- tropicalmed-3572631-supplementary.xlsx
