# Supplementary material for: Mycoplasma genitalium Infections and Associated Antimicrobial Resistance in Canada, 1980–2023
Source: Trop Med Infect Dis. 2025 May 19;10(5):139. doi: 10.3390/tropicalmed10050139 (PMC12115471; doi:10.3390/tropicalmed10050139)
Supplement: Supplementary file 1 [file tropicalmed-10-00139-s001.zip › tropicalmed-3572631-supplementary.xlsx]

## Sheet: Table S1
Title	Year	URL	Author	Included	Quality Rating R1	Quality Rating R2	Additional Comments (If POOR, please state why):
Mycoplasma genitalium in Toronto, Ont: Estimates of prevalence and macrolide resistance.	2016	https://www.cfp.ca/content/62/2/e96.long	Gesink D. et al	Yes	Fair	Fair
Prevalence and antibiotic resistance of Mycoplasma genitalium among STI clinic attendees in Western Canada: a cross-sectional analysis	2017	https://bmjopen-bmj-com.uml.idm.oclc.org/content/bmjopen/7/7/e016300.full.pdf	Gratrix J. et al	Yes	Good	Good
Urinary Meatal Swabbing Detects More Men Infected With Mycoplasma genitalium and Four Other Sexually Transmitted Infections Than First Catch Urine.	2017	https://journals.lww.com/stdjournal/abstract/2017/08000/urinary_meatal_swabbing_detects_more_men_infected.7.aspx	Chernesky M.et al	Yes	Fair	Fair
Mycoplasma genitalium Antibiotic Resistance-Mediating Mutations in Canadian Women With or Without Chlamydia Trachomatis Infection.	2017	https://journals-lww-com.uml.idm.oclc.org/stdjournal/fulltext/2017/07000/mycoplasma_genitalium_antibiotic.12.aspx	Chernesky M. et al	Yes	Poor	Poor	The paper did not specify the sample size justification, the study population was not defined, and the inclusion and exclusion criteria were not preespecified
Mycoplasma genitalium, Chlamydia trachomatis, and Neisseria gonorrhoeae Detected With Aptima Assays Performed on Self-Obtained Vaginal Swabs and Urine Collected at Home and in a Clinic	2019	https://journals-lww-com.uml.idm.oclc.org/stdjournal/fulltext/2019/09000/mycoplasma_genitalium,_chlamydia_trachomatis,_and.11.aspx	Chernesky M. et al	Yes	Fair	Fair
Comparison of Assays for the Diagnosis of Mycoplasma genitalium and Macrolide Resistance Mutations in Self-Collected Vaginal Swabs and Urine.	2020	https://journals.lww.com/stdjournal/abstract/2020/10000/comparison_of_assays_for_the_diagnosis_of.10.aspx#:~:text=Overall%20agreements%20for%20MG%20detection,%25%20and%2048.4%25%20for%20STD6.	Chernesky M.et al	Yes	Fair	Fair
High Prevalence of Macrolide and Fluoroquinolone Resistance-Mediating Mutations in Mycoplasma genitalium-Positive Urine Specimens From Saskatchewan.	2021	https://journals.lww.com/stdjournal/abstract/2021/09000/high_prevalence_of_macrolide_and_fluoroquinolone.12.aspx	Parmar N. et al	Yes	Fair	Fair
Mycoplasma genitalium infection among gay, bisexual and other men who have sex with men in Montréal, Canada.	2023	https://www.canada.ca/content/dam/phac-aspc/documents/services/reports-publications/canada-communicable-disease-report-ccdr/monthly-issue/2023-49/issue-11-12-november-december-2023/ccdrv49i1112a03-eng.pdf	Anne-Sophie Lê. et al	Yes	Fair	Fair

## Sheet: Table S2
Timeframe of study	Author	Number of tested samples	Macrolide resistance% (n/N)	%mutations inA2058G (n/N)	%mutations inA2059G (n/N)	Fluoroquinolone % (n/N)	%mutations in ParC	%mutations in gyrA	Dual resistance
Sep 2013-Dec 2013	Gesink D., et al	50	58.0% (29/50)	NR	NR	20%(10/50)	G248T and G259A mutations	NT	NR
2015	Chernesky M., et al	34	55.8%(19/34)*	47.3%(9/19)	42.1%(8/19)	NT	NT	NT	NR
Jan 2016 -April 2016	Gratrix J., et al	92	56.5%(52/92)**	44.2%(23/52)	40.3%(21/52)	14.6%(6/41)	Ser→Ile83, 66.6%(4/6) and Asp→Tyr87 33.6%(2/6)	0%(0/46)	NR
2017	Chernesky M., et al	55	47.3%(26/55)***	57.6%(15/26)	26.9%(7/26)	1.9%(1/53)	G259A mutation	0%(0/53)	NR
2019	Chernesky M., et al	39	74.4%(29/39)¶	37.9%(17/29)	41.3%(11/29)	NT	NT	NT	NT
2020	Chernesky M., et al	VS: 41FVU:25	53.6% (22/41) for VS and 48.0% (12/25) for FVU$	55.8%(24/43)	11.6%(5/43)	NT	NT	NT	NT
January 2019 and March/April 2019	Parmar N., et al	110	65.4%(72/110)	2.7%(2/72)	83.3%(60/72)	23.5%(20/85)	Ser→Ile83, 45%(9/20)‡	NT	3.7% (7/189)
Nov 2018 and Nov 2019	Lê A., et al	56	82.14%(46/56)	15.2%(7/46)	84.7%(39/46)	29.1%(16/55)	Ser→Ile83, 81.2%(13/16)§	0%(0/55)	28% (15/54)
NT: Not tested
NR: Not reported
VS: Vaginal swab, FVU: First void urine
*Mutations in A2059C: 5.2% (1/19) and A2059T 5.2%(1/19)
**Mutations in A2058T 15.3%(8/52) and A2059C 1.9% (1/52)
***Mutations in A2058T: 15.3%(4/26)
‡Other mutations reported in ParC gene: C234T; D87H/E;S83G; R91K;I89D (55%(11/20))
§Other mutations reported in ParC gene: S83R (A247C) and D87Y (G259T) 18.7% (3/16)
¶Mutations in A2059C: 3.4%(1/29)
$The percentage of resistance was calculated based on the agreement of two different PCR protocols used for antimicrobial resistance prediction, and the prevalence of mutations in 2058 and 2059 sites was based on reported results of Aptima MG 23SMGSS procedure
